# Supplementary material for: New Brusatol Derivatives as Anti-Settlement Agents Against Barnacles, Targeting HSP90: Design, Synthesis, Biological Evaluation, and Molecular Docking Investigations
Source: Int J Mol Sci. 2025 Jan 12;26(2):593. doi: 10.3390/ijms26020593 (PMC11765156; doi:10.3390/ijms26020593)
Supplement: Supplementary file 1 [file ijms-26-00593-s001.zip]

Archive with 1 entries (1 files):
- ijms-3371797-supplementary.pdf
